# Supplementary material for: Exploring the spatiotemporal structure and driving mechanism of digital village construction in China based on social network analysis and Geodetector
Source: PLoS One. 2024 Nov 15;19(11):e0310846. doi: 10.1371/journal.pone.0310846 (PMC11567553; doi:10.1371/journal.pone.0310846)
Supplement: S1 Data — (XLSX) [file pone.0310846.s001.xlsx]

## Sheet: Sheet1
		BJ	TJ	HB	SX	NM	LN	JL	HL	SH	JS	ZJ	AH	FJ	JX	SD	HA	HB	HN	GD	GX	HI	CQ	SC	GZ	YN	SN	GS	QH	NX	XJ
2011	IPR	70.3	55.6	36.1	39.3	34.6	47.8	35.2	31.5	66.2	46.8	56.1	26.6	57	24.4	37.8	27.5	37.2	29.5	60.4	29.4	38.9	37	27.7	24.2	24.8	38.3	27.4	36.9	32.8	40.4
	FOCC	147376	76990.5	524776	570036	278664	400975	217792	346874	202043	1.1621e+06	800554	503398	485191	409804	530306	509364	446858	440833	888783	378032	66991.3	309523	695893	277458	379983	328938	254027	77419.1	50641.6	306342
	NSPH	231.2	187.86	193.17	172.81	200.19	150.6	204.31	182.14	188.92	184.91	202.19	163.71	234.5	189.43	186.43	194.5	204.82	183.35	241.97	210.26	193.67	175.78	168.75	156.96	194	221.46	177.44	223.33	225	141.87
	NCPH	62.87	37	25.57	24.05	8.59	16.67	15.94	15.31	50.25	37.56	43.52	10.39	30.95	10.61	25.21	16.19	15.58	10.3	29.52	9.57	8.42	11.94	7.88	4.11	4.04	16.55	9	5.17	11.75	9.1
	RCTP	16.6145	9.52543	16.2794	10.3719	3.84732	16.8952	9.95617	15.8093	26.1956	15.074	15.0418	9.26707	14.8115	9.84759	15.1533	9.81943	15.476	15.0182	16.5241	15.4707	15.8151	15.8092	9.92213	14.6696	3.82911	15.2457	15.1247	4.18209	4.30905	4.33068
	APEM	16.5	9	57	47	49.5	62	39.5	57.5	10.5	50.5	32	32	28	37	49	63	63	29	39.5	36	10	48.5	56.5	28	29	40	41	27.5	15.5	60.5
	DEA	7.9978	6.81287	8.75519	13.9446	42.1511	9.91974	53.5318	55.3866	1.53989	3.25952	2.98927	29.4945	10.092	28.555	16.2315	22.0674	37.8709	42.5302	3.86325	59.1352	141.183	17.973	33.1945	24.2812	34.5284	15.6786	26.337	56.2927	29.5583	27.3101
	TOTA	265.2	583.9	10349.2	2927.3	3172.7	2399.9	2355	4097.8	105.7	4106.1	2461.2	5657.1	1250.8	4200	12098.3	10515.8	3571.2	4935.6	2414.8	3033.1	444.3	1140.3	3426.1	1851.4	2628.4	2182.9	2136.5	430.7	768.7	1796.7
	RPCS	0.8249	1.9292	2.9052	2.271	1.4932	1.8737	1.8329	1.8156	0.4623	1.4229	1.4549	2.1248	1.7994	1.9763	2.4767	2.1503	2.345	2.1657	1.6034	2.3558	1.3918	0.8848	1.3576	1.7934	2.0199	1.8959	1.6927	2.9534	1.4066	1.4194
	RCGT	0.0160572	0.0494837	0.233514	0.183147	0.124433	0.0688916	0.108257	0.111828	0.0686886	0.102925	0.122248	0.16942	0.10414	0.171647	0.192393	0.172622	0.153653	0.0950655	0.142766	0.122997	0.0966381	0.0489421	0.193466	0.178349	0.130839	0.117362	0.197208	0.129126	0.0860586	0.0903921
	RDRL	17906	17576	200035	116345	112903	95574	97283	111132	26211	267426	184497	132819	89999	96330	252438	193183	179515	191837	214587	116945	21216	60528	179834	53806	158640	136369	112023	4987	12816	60387
	PAVW	100	100	100	100	95	100	100	100	100	100	100	97	99	100	99	100	98	99	100	99	99	80	100	89	100	100	100	74	87	100
	CDCE	0	0	0	0	0	0	0	0	0	0	0	0	0	0	0	0	0	0	0	0	0	0	0	0	0	0	0	0	0	0
	NTV	1	1	1	1	0	1	1	1	0	1	1	1	2	1	4	1	1	1	2	1	1	1	2	1	2	1	0	0	1	1
	ECS	7467.64	1053.68	1166.04	315.305	212.729	1327.58	159.574	210.787	4422.57	5193.48	4305.21	1355.07	1710.48	739.459	4111.41	1831.85	1843.12	1364.91	10279.1	544.536	177.246	999.761	925.866	667.507	1182.25	552.095	225.102	35.2592	86.2948	50.6394
	PCNI	8.99342	8.06768	8.04614	8.11722	7.75262	7.8332	7.83301	7.76735	8.26756	7.83501	7.30509	7.23733	7.63804	7.87302	7.5637	7.80762	7.72774	7.91442	8.02398	7.61159	7.79198	7.0449	7.29423	6.40904	6.63084	7.96348	7.03124	6.14561	7.30898	7.59493
	NAST	1355	495	444	310	254	788	304	654	1067	3181	2327	701	732	211	2360	834	642	576	1547	314	140	553	784	181	420	713	259	39	89	401
	FAIA	0.0577278	0.0510931	0.103494	0.102143	0.131031	0.0842838	0.116076	0.127405	0.0412631	0.0993503	0.0971532	0.106531	0.0945737	0.113623	0.112753	0.113086	0.117033	0.111982	0.0626214	0.123703	0.135632	0.0773897	0.116729	0.123797	0.139883	0.11389	0.132679	0.108262	0.15893	0.130265
	NIRR	13742	11941	7187	6225	6942	8011	7634	7382	15737	10744	14197	6811	8952	7133	8395	6989	7540	7082	8889	6003	6801	6605	6505	4499	5170	5484	4278	4806	5931	5853
	RIDF	48.0345	39.1902	26.094	29.0295	30.7685	19.9337	20.4826	18.5659	42.3273	46.1005	61.2162	31.85	49.4473	27.9315	34.4827	23.9278	30.6577	21.1396	29.5077	17.1382	64.3685	13.1231	28.3221	16.6228	13.3874	24.0964	18.1752	19.5351	27.2932	24.0686
	RHET	11.1	11.6	11	10	13.2	10.7	10.6	10.8	11.8	11.4	13.9	9.6	11.1	8.4	12.8	9.9	8.3	8.1	10.1	9.1	8.9	8.9	9.2	8.8	9.8	9.1	10	9.9	10.2	12.1
	NLR	2279.49	3557.35	120539	34860.8	54573.1	59073.4	41084.8	93741.9	1871.62	94551	47195.2	79218.7	51188	32102.3	131201	127950	52385.3	44178.1	79683.5	72160.5	42012.3	14239	62454.9	22184.9	72253.9	51740.7	34803.5	6516.69	12184.5	84496.1
	LMP	7.94e-05	5.552e-05	2.436e-05	1.948e-05	2.751e-05	4.924e-05	2.389e-05	3.374e-05	0.0001	8.077e-05	9.652e-05	4.904e-05	7.726e-05	5.67e-05	4.424e-05	3.837e-05	6.915e-05	5.336e-05	5.996e-05	5.217e-05	6.056e-05	5.924e-05	4.549e-05	4.921e-05	5.511e-05	3.444e-05	1.082e-05	0	1.568e-05	2.147e-05
2012	IPR	72.2	58.5	41.5	44.2	38.9	50.2	38.6	34.7	68.4	50	59	31.3	61.3	28.5	40.1	30.4	40.1	33.3	63.1	34.2	43.7	40.9	31.8	28.6	28.5	41.5	31	41.9	40.3	43.6
	FOCC	187714	108956	647544	599659	322219	442168	243389	398743	266173	1.56782e+06	1.0178e+06	607097	569906	472608	649971	634262	537604	632815	1.05458e+06	441060	85460.7	372289	835911	341962	486971	372691	299338	95984	66795.2	370667
	NSPH	234.87	195.57	201.07	186.76	201.65	158.06	212.94	186.25	200.25	203.21	209.07	174.77	241.15	200.16	198.21	194.1	215.06	192.84	244.48	215.45	210	187.17	177.95	173.26	205.13	229.84	192.72	220.69	242.75	147.29
	NCPH	66.7	43.71	30.4	27.67	11.21	20.23	20.75	19.24	49.17	44.97	47.89	13.87	36.16	13.31	31.5	20.21	19.73	11.95	31.68	11.73	8.42	14.5	9.95	4.87	6.17	17.91	11.39	8.75	14.88	12.45
	RCTP	17.4185	10.0514	16.451	10.1297	4.32724	16.5207	10.1254	16.7969	27.8115	15.7853	15.572	9.94013	16.0439	10.0728	15.8469	9.80246	15.8545	15.2178	17.1703	16.1534	15.0418	15.8124	9.91826	15.4205	4.27259	16.0741	16.0112	3.99018	4.1043	4.5538
	APEM	20	9	62	47	56	69	47	65	17	61	38	38	33	44	58	75	65	33	47	41	11	49	59	29	33	41	51	32	20	71
	DEA	8.36398	7.27766	8.99143	13.728	44.3633	10.8795	54.2733	61.457	1.53916	3.42419	3.05629	28.9442	9.61107	28.3572	17.058	23.0302	42.1343	44.4978	3.92148	55.1453	125.679	18.9947	34.8253	26.3596	36.3122	16.1617	28.4083	58.6444	30.0625	30.0224
	TOTA	241.1	568.1	10553.8	3056.1	3280.6	2526.9	2554.7	4552.9	112.7	4214.6	2489.4	5902.8	1286.8	4599.7	12419.9	10872.7	3842.2	5189.2	2496.7	3195.9	479.7	1162	3694	2106.7	2874.5	2350.2	2279.1	435	787.3	1968.9
	RPCS	0.6704	1.323	2.5635	1.722	1.1298	1.4218	1.7091	1.5649	0.6276	1.1695	1.0324	2.3501	1.1797	1.6589	1.6641	2.1534	1.4283	2.1313	0.971	2.0112	1.2949	1.1401	1.1421	1.7273	1.6313	1.5457	1.5076	2.1954	1.3231	1.1846
	RCGT	0.0158903	0.0391949	0.232612	0.182901	0.123913	0.0835922	0.112467	0.123019	0.0438324	0.100484	0.157326	0.176901	0.0955	0.167608	0.19195	0.173504	0.151623	0.0931091	0.128288	0.116725	0.118737	0.0485163	0.191151	0.177694	0.133356	0.118825	0.197478	0.125199	0.0847251	0.0843113
	RDRL	18669	18661	191861	119338	109253	113875	99697.6	120323	22684	266263	170167	133560	93039.1	100828	264799	197726	211898	215941	215842	113521	24373	64119.8	187082	52532.1	169445	127543	134411	5516.9	9956	61324.5
	PAVW	100	100	100	100	94	94.2	100	100	100	100	100	100	98.8	100	100	100	99.8	99.7	100	99.5	99.2	97.5	99.6	89	100	100	100	73.7	98.8	99.9
	CDCE	0	0	0	0	0	0	0	0	0	0	0	0	0	0	0	0	0	0	0	0	0	0	0	0	0	0	0	0	0	0
	NTV	1	1	1	1	0	1	1	1	0	1	1	1	2	1	4	1	1	1	2	1	1	1	2	1	2	1	0	0	1	1
	ECS	7467.64	1053.68	1166.04	315.305	212.729	1327.58	159.574	210.787	4422.57	5193.48	4305.21	1355.07	1710.48	739.459	4111.41	1831.85	1843.12	1364.91	10279.1	544.536	177.246	999.761	925.866	667.507	1182.25	552.095	225.102	35.2592	86.2948	50.6394
	PCNI	9.39552	8.13783	8.17614	8.26881	7.96503	7.75817	7.97836	7.66669	8.76546	7.86172	7.6521	7.21686	7.68196	7.91128	7.71692	7.80247	7.80168	7.85682	8.0203	7.50367	8.03493	7.0201	7.22141	6.53571	6.67702	7.95894	7.29707	6.02106	7.2037	7.66119
	NAST	1876	781	626	589	283	944	389	1050	1187	5102	3631	1331	952	347	3513	1185	787	917	2091	743	256	942	1066	304	570	712	480	52	91	532
	FAIA	0.0604264	0.0471162	0.108745	0.112207	0.11822	0.0888476	0.117878	0.135705	0.0520958	0.107303	0.0980807	0.108677	0.0936376	0.12744	0.114119	0.110205	0.111448	0.108701	0.0730333	0.123632	0.135597	0.0841496	0.120152	0.131318	0.145158	0.113259	0.146813	0.115879	0.161738	0.134331
	NIRR	15365	13593	8158	7064	7956	9061	8741	8367	17452	12133	15806	7826	10164	8103	9506	7963	8582	8024	9999	6894	7816	7526	7432	5159	5930	6285	4931	5594	6776	6876
	RIDF	56.3213	48.3945	35.7126	38.3977	40.1023	30.2244	30.4522	28.79	52.8127	54.8584	68.5786	41.7385	57.7593	37.9604	43.8101	34.3696	40.5148	31.6356	39.6538	27.9124	70.2054	24.6726	37.6938	27.0615	23.9768	34.185	28.4503	29.1497	36.8123	33.7014
	RHET	11.8	12.8	11.3	11.2	14.3	11.1	11.3	10.7	14.2	14.3	14.1	9.3	10.7	9.6	13.8	10.4	8.7	8.2	10.2	9.2	9.1	9.7	8.6	9.5	10.3	9.8	10.5	12.8	11.6	12.2
	NLR	2430.67	3501.89	129561	39748.8	64703.7	66076.7	44866.2	120395	1675.91	94294	46807.3	75820.1	53704.1	33239	133600	127282	53127.2	44251.7	73564.8	69661.8	47050.5	15633.3	64482.3	24914.8	83228.9	56283.4	43912.2	7981.4	13568.1	104648
	LMP	0.00011002	7.434e-05	4.352e-05	3.743e-05	4.563e-05	6.954e-05	4.498e-05	5.637e-05	0.00013614	9.832e-05	0.00013089	6.784e-05	0.00010051	7.505e-05	6.165e-05	6.18e-05	9.083e-05	7.516e-05	8.173e-05	6.907e-05	8.709e-05	8.96e-05	7.866e-05	7.969e-05	7.543e-05	5.838e-05	3.632e-05	1.633e-05	4.051e-05	4.628e-05
2013	IPR	75.2	61.3	46.5	48.6	43.9	55.9	42.3	39.5	70.7	51.7	60.8	35.9	64.1	32.6	44.7	34.9	43.1	36.3	66	37.9	46.4	43.9	35.1	32.9	32.8	45	34.7	47.8	43.7	49
	FOCC	219961	130252	808205	599865	352845	522757	265265	434223	317956	1735687	1.15645e+06	710745	654370	478613	811453	838961	660229	792941	1.20075e+06	505633	105218	437663	1.07356e+06	498759	538392	516240	389591	109343	74046.6	432624
	NSPH	232.445	207.59	213.645	191.12	211.115	174.63	226.785	194.515	193.8	210.405	212.74	190.055	243.79	216.415	203.01	207.545	223.62	217.495	255.83	238.71	222.86	206.09	197.225	209.345	220.535	240.565	218.68	241.515	262.14	160.835
	NCPH	74	41.86	29.09	28.29	14.19	20.14	24.44	20.67	48.2867	36.5	35.7	15.7033	35.7367	18.99	32.5967	22.3233	21.8967	14.5567	32.43	13.96	8.91	12.81	11.0433	6.49333	6.17667	16.37	10.05	6.5	17.2467	12.64
	RCTP	17.2769	10.575	18.353	10.3864	4.08897	16.6466	10.4917	17.8329	27.9121	16.3821	16.6663	10.2506	16.905	10.444	16.0211	10.2659	16.1712	17.5169	17.2768	15.856	14.578	16.5322	10.3216	16.2649	4.30095	16.3439	16.5536	4.19892	4.25267	4.15397
	APEM	13	9	52	47	55	61	38	56	4	46	28	32	31	32	42	57	65	33	36	41	11	48	58	29	33	41	39	27	17	58
	DEA	8.69691	5.95954	9.46285	14.499	45.2936	11.0175	55.4066	69.1537	0.369968	3.4175	3.1356	28.9682	9.4664	28.3652	18.5617	23.5694	39.6664	42.5261	4.00615	54.9006	119.26	19.8909	34.3749	26.8659	37.0874	22.677	30.1131	68.9556	31.1594	30.261
	TOTA	207.7	554.2	10762.7	3183.3	3430.6	2632	2730	4849.3	113.2	4405.6	2462.2	6140.3	1336.8	2014.1	12739.8	11150	4081.1	5434	2564.9	3383	502.1	1198.9	3953.1	2240.8	3070.3	2452.7	2418.5	410.6	802	2165.9
	RPCS	0.5511	1.0344	2.1896	1.1245	0.9314	1.1795	1.2013	1.4499	0.5286	0.8907	0.7815	1.4959	0.8828	1.1761	1.4821	1.6731	1.1165	1.053	0.7592	1.7073	1.0194	0.9369	0.8776	1.1385	1.4113	1.393	1.2663	0.7727	1.0332	0.8586
	RCGT	0.0162532	0.0392132	0.231583	0.184208	0.124928	0.0846199	0.114182	0.123257	0.0416386	0.101163	0.153511	0.170072	0.0989082	0.163007	0.196063	0.176219	0.156045	0.090341	0.124598	0.117298	0.11376	0.0444443	0.185047	0.158389	0.130892	0.11346	0.180427	0.130645	0.0747927	0.0815801
	RDRL	18639	19009	182970	122559	109302	114386	97658	124453	22405	261629	179220	144838	91687	99768	272355	198258	206146	216821	222384	114296	25182	53431	180741	60222	168999	124071	134717	5291	10404	56967
	PAVW	100	100	100	100	91.7	97.2	100	100	100	100	100	100	99.5	100	100	99.9	99.1	99.6	100	100	100	98.8	98.8	91.9	100	100	100	73.6	100	99.9
	CDCE	0	0	0	0	0	0	0	0	0	0	0	0	0	0	0	0	0	0	0	0	0	0	0	0	0	0	0	0	0	0
	NTV	1	1	2	1	0	1	1	1	0	3	6	1	2	1	4	1	1	1	2	1	1	1	2	1	2	1	0	0	1	1
	ECS	7467.64	1053.68	1166.04	315.305	212.729	1327.58	159.574	364.438	4422.57	7173.14	4305.21	1355.07	1710.48	739.459	4111.41	1831.85	1843.12	1364.91	10279.1	544.536	177.246	999.761	925.866	667.507	1182.25	552.095	225.102	35.2592	86.2948	50.6394
	PCNI	8.92132	8.34178	8.05076	8.30379	7.8552	7.99871	7.86395	7.94444	7.15492	8.14609	7.73462	7.42427	7.57016	8.17759	7.74212	7.88226	7.84351	8.15074	8.0002	7.5946	8.20038	7.13021	6.96813	6.8378	6.87054	8.21652	7.1587	6.25648	7.22115	7.9256
	NAST	2150	1018	821	646	390	1202	497	1304	1340	6930	5021	2514	1375	446	5363	1438	1176	1228	2760	1339	356	1104	1711	469	859	1149	825	78	133	750
	FAIA	0.0713091	0.048262	0.115909	0.112104	0.126564	0.0897599	0.11595	0.137036	0.0413482	0.111347	0.108452	0.109932	0.10174	0.126369	0.11185	0.11283	0.106445	0.110118	0.070774	0.115905	0.137494	0.0920687	0.11924	0.129859	0.131568	0.114492	0.150059	0.130035	0.161933	0.126314
	NIRR	17101	15353	9188	7949	8985	10161	9781	9369	19208	13521	17494	8850	11405	9089	10687	8969	9692	9029	11068	7793	8802	8493	8381	5898	6724	7092	5589	6462	7599	7847
	RIDF	64.6082	57.5989	45.3311	47.7659	49.4361	40.5151	40.4218	39.014	63.2981	63.6164	75.9411	51.627	66.0713	47.9892	53.1375	44.8113	50.3719	42.1316	49.8	38.6867	76.0424	36.222	47.0656	37.5002	34.5662	44.2736	38.7253	38.7642	46.3314	43.3341
	RHET	10.7	17.9	12.9	12	15.2	11.9	13	11.9	12.1	14.3	16.1	9.4	9.9	10.4	14.1	10.9	9.6	9.7	12.5	9.9	10.8	10	10.5	10.3	12.4	10.1	12.3	15	12.7	11.3
	NLR	2405.31	3666.66	136971	42206	65746	65965.9	50411.6	160650	1765.68	102961	47676.2	86499.2	57888.2	38613.3	144307	136011	67210.4	54994.4	79988.5	76580.6	45148.8	16882.6	73178.5	30899.3	87157.8	58057.5	50375.6	9130.02	13801.5	110038
	LMP	0.00013653	0.00011017	6.492e-05	6.187e-05	7.366e-05	9.389e-05	7.292e-05	8.025e-05	0.00016995	0.00012877	0.00016623	9.533e-05	0.00013014	0.00010246	8.987e-05	8.745e-05	0.0001112	0.00010022	0.00010647	9.906e-05	0.00011076	0.0001134	0.00010238	0.00010053	9.713e-05	7.861e-05	6.951e-05	6.367e-05	4.45e-05	7.603e-05
2014	IPR	75.3	61.4	49.1	50.6	45.7	58.8	45.2	41.7	71.1	53.8	62.9	36.9	65.5	34.1	47.6	36.9	45.3	38.6	68.5	39.4	47.6	45.7	37.3	34.9	35.1	46.4	36.8	50	45.1	50.3
	FOCC	241643	148839	878407	677419	399841	634592	310694	498303	407678	2.08101e+06	1.65697e+06	817239	738003	584039	999449	1.02711e+06	757282	935322	1.34539e+06	555157	119922	538637	1.34311e+06	461266	589580	590536	430521	126793	88892.1	527301
	NSPH	231.233	213.6	219.933	193.3	215.848	182.915	233.707	198.647	190.575	214.002	214.575	197.697	245.11	224.542	205.41	214.268	227.9	229.822	261.505	250.34	229.29	215.55	206.863	227.387	228.238	245.928	231.66	251.927	271.835	167.607
	NCPH	75	40.01	35.32	26.03	17.17	22.07	28.13	22.1	47.4033	37.7	39.7	17.5367	35.3133	22.31	33.6933	24.4367	24.0633	17.1633	33.18	17.42	9.4	16.7	12.1367	8.11667	6.18333	20.32	13.9	9.6	19.6133	12.83
	RCTP	18.1739	11.0086	18.342	10.4151	4.71817	17.6636	10.4832	17.5453	29.0781	16.4775	16.2905	10.3367	16.6453	9.99581	16.7166	10.8664	16.7611	16.9956	18.1235	16.8145	18.1065	16.6901	10.699	15.534	4.53201	16.843	16.8482	4.64315	4.56058	4.60803
	APEM	27	9	65	47	50	66	42	61	18	58	38	36	29	42	57	72	63	29	47	36	16	55	57	28	29	40	47	31	17	69
	DEA	8.30961	4.05085	9.49555	15.7652	44.038	10.3872	56.6739	70.3655	0.363804	3.51153	3.14201	28.6298	9.58017	27.9293	19.1616	24.1007	38.3382	42.8393	3.9834	51.798	114.939	20.3666	34.7238	29.7251	37.4591	25.1504	31.5811	66.0855	32.8566	28.4289
	TOTA	195.8	552.3	10942.9	3286.2	3632.6	2730.2	2919.1	5155.5	117.8	4650	2420.1	6365.8	1368.4	2118.4	13101.4	11476.8	4292.9	5672.1	2632.4	3567.5	517.3	1243.3	4160.1	2458.4	3215	2552.1	2545.7	440.9	813	2341.8
	RPCS	0.5211	1.0944	1.7017	0.8898	0.8403	1.1417	1.1618	1.2145	0.5414	0.6711	0.7345	1.5177	0.8768	1.1792	1.5065	1.4459	1.0421	1.2981	0.7408	1.3905	0.8147	0.8257	0.756	1.0136	1.2957	1.064	0.9567	0.824	0.8187	0.8361
	RCGT	0.0323096	0.0398847	0.232512	0.184701	0.125178	0.0891458	0.114375	0.123516	0.0450369	0.10092	0.162722	0.1885	0.099179	0.168385	0.199574	0.178644	0.156997	0.0947363	0.124027	0.116962	0.12944	0.0495389	0.194279	0.1742	0.134647	0.115752	0.196977	0.130793	0.0881742	0.0885287
	RDRL	19771	19382	192081	123081	115219	116326	96668	120421	22755	259663	182704	151640	93057	99595	269973	199992	207494	212111	224371	113702	28330	58016	177035	67892	165029	125548	133743	6770	11370	57822
	PAVW	100	100	100	100	98.5	99	100	100	100	100	100	99.7	99.6	100	99.9	99.9	99.8	95.3	100	100	100	99.6	99.4	100	100	100	100	92.5	98.9	100
	CDCE	0	0	7	0	0	0	0	7	0	7	0	7	0	7	0	7	7	0	0	0	0	0	7	0	0	0	0	0	0	0
	NTV	1	1	25	1	0	1	1	1	0	25	62	1	28	2	13	1	1	1	54	1	1	1	2	1	2	1	0	0	1	1
	ECS	9012.41	1946.5	1629.74	506.896	391.983	1720.21	545.196	210.787	12437	6234.58	4764.11	2108.41	2098.94	983.257	5029.23	2830.43	2275.98	1918.85	12992.6	701.495	364.377	2302.12	1562.93	860.469	2461.07	824.535	340.193	60.3655	127.761	375.379
	PCNI	9.30353	8.38574	8.11423	8.26642	7.61736	7.99537	7.77422	7.86128	8.06825	7.91775	7.60015	7.58556	7.46919	7.95962	7.87037	7.95157	7.69967	8.19732	7.86095	7.6484	8.06934	7.1002	7.00517	6.74611	6.82624	8.12006	7.10977	6.26337	7.21931	8.00594
	NAST	2309	1193	843	847	455	1353	408	1370	1377	8172	5121	4351	1576	547	6781	1831	1263	1212	3036	2337	360	1491	1886	705	1041	1339	903	79	153	784
	FAIA	0.0759547	0.0467674	0.124756	0.106263	0.133426	0.0873636	0.105957	0.142003	0.0410973	0.106145	0.101673	0.107779	0.09687	0.128815	0.107678	0.109798	0.0980513	0.111132	0.0609212	0.112446	0.133031	0.0882523	0.121618	0.126225	0.133946	0.112548	0.144077	0.141039	0.156979	0.143852
	NIRR	18867	17014	10186	8809	9976	11191	10780	10453	21192	14958	19373	9916	12650	10117	11882	9966	10849	10060	12246	8683	9913	9490	9348	6671	7456	7932	6277	7283	8410	8724
	RIDF	72.895	60.13	45.6862	48.6133	47.1196	40.5509	40.329	38.278	65.43	66.4619	79.6082	53.0644	68.7822	48.9791	54.727	46.6389	52.4991	41.5978	52.1444	39.7888	79.796	36.3667	45.9998	37.8269	35.4697	44.9247	38.5092	37.4992	44.3385	43.6117
	RHET	12.5	14.4	13.9	10.1	14.7	13.5	11.4	12.3	12.4	15.1	15.6	10.2	9.9	10.1	15.4	11.8	9.4	9.7	10.6	10.6	9.4	9.8	10.7	10.7	14.2	9.5	11.9	16.9	12.5	13.7
	NLR	2315.22	4303.88	137510	42795.1	49176.6	59811	34484.1	84669.8	1841.6	99842.5	58590.9	79751.8	63896.2	31388.4	128626	117034	57073	48202.8	79515	64995.1	43227.2	16939.6	77016.2	43166.1	61294.7	57860.7	35989.7	8282.61	13689.1	114153
	LMP	0.00019625	0.00016552	0.00011497	0.00011706	0.00011747	0.00014345	0.00011863	0.00012757	0.0002251	0.00018442	0.00022406	0.0001515	0.00018125	0.00015414	0.00014207	0.00013708	0.00016588	0.00014844	0.00015669	0.00013902	0.00015771	0.00015833	0.00014932	0.00012653	0.00013442	0.00012205	0.00011191	0.00010916	0.00011145	0.00013348
2015	IPR	76.5	63	50.5	54.2	50.3	62.2	47.7	44.5	73.1	55.5	65.3	39.4	69.6	38.7	48.9	39.2	46.8	39.9	72.4	42.8	51.6	48.3	40	38.4	37.4	50	38.8	54.5	49.3	54.9
	FOCC	275461	163995	1.03159e+06	765679	465966	770702	394073	550690	475025	2.51154e+06	2072207	972903	831927	593135	1.37167e+06	1.23151e+06	930329	1.07635e+06	1.6457e+06	652917	152717	654413	1.61701e+06	656959	795267	708295	481774	146152	115695	631259
	NSPH	230.02	219.61	226.22	195.48	220.58	191.2	240.63	202.78	187.35	217.6	216.41	205.34	246.43	232.67	207.81	220.99	232.18	242.15	267.18	261.97	235.72	225.01	216.5	245.43	235.94	251.29	244.64	262.34	281.53	174.38
	NCPH	69.42	38.16	37.82	28.73	20.84	28.86	31.82	24.45	46.52	42.33	45.47	19.37	34.89	22.34	34.79	26.55	26.23	19.77	33.93	17.25	11.55	18.92	13.23	9.74	6.19	22.01	14.22	11.95	21.98	14.3
	RCTP	18.6308	11.1666	18.356	10.9188	5.00084	18.328	10.8168	17.2307	31.0588	17.2327	17.0414	11.0945	17.4376	10.6481	17.4571	10.9489	17.8379	17.7684	18.9683	17.3984	17.0043	17.5657	11.1423	17.2278	4.83807	17.5787	17.3734	5.07263	4.6212	4.78554
	APEM	41	9	65	47	56	80	47	61	18	63	47	39	33	43	57	58	66	33	54	41	19	56	59	30	33	42	47	35	19	73
	DEA	7.17631	4.42601	10.0592	15.9734	39.3745	10.1973	58.1109	70.9617	0.327245	3.60055	3.1777	28.0772	9.60794	28.3777	19.8855	24.6061	38.5345	44.3838	4.06779	48.7975	101.467	21.3412	34.8824	28.2451	37.8305	26.1112	31.6636	56.4129	33.7346	28.0177
	TOTA	186.1	546.9	11102.8	3351.7	3805.1	2813.9	3152.5	5442.3	119.0	4825.5	2360.7	6581.0	1384.1	2260.8	13353.0	11710.1	4468.1	5894.1	2696.8	3803.2	511.6	1299.7	4404.5	2575.2	3333.0	2667.3	2685.0	453.9	831.3	2489.3
	RPCS	0.3546	0.8449	1.3111	0.6204	0.7049	0.8267	0.6747	0.8767	0.3098	0.7319	0.4632	0.8498	0.5936	0.9665	1.1443	1.2752	0.6362	0.9357	0.4927	0.9891	0.6008	0.8098	0.6206	0.7085	0.9875	0.79	0.6473	0.671	0.6652	0.6615
	RCGT	0.0314568	0.0426074	0.232105	0.185027	0.125203	0.0937344	0.116703	0.124905	0.043577	0.101423	0.164885	0.193062	0.100648	0.170517	0.201071	0.181304	0.159099	0.094827	0.123966	0.117799	0.167685	0.0495641	0.196437	0.18014	0.13664	0.119062	0.203082	0.131404	0.0795339	0.0891021
	RDRL	19429	20311	180440	102496	114098	112625	95231	123120	22992	260729	181748	148849	92262	90019	266895	194476	205502	214428	229473	104185	28895	54061	181600	66344	170368	124903	148872	34993	9805	53126
	PAVW	100	100	100	100	99.5	100	100	100	100	100	100	100	100	100	100	100	100	97.6	100	100	100	99.5	100	100	100	100	100	98.5	100	100
	CDCE	0	0	10	8	8	8	8	8	0	0	0	8	10	15	0	8	8	8	4	8	3	8	10	8	8	15	8	4	4	9
	NTV	1	3	59	1	0	1	1	1	0	126	280	1	71	3	63	4	1	3	157	1	1	1	2	1	2	1	0	0	1	1
	ECS	10530.5	3148.64	1439.96	676.702	1340.12	2541.03	515.902	515.913	12879.4	5193.48	5581.18	2444.28	2325.23	1989.96	5989.2	3639.25	2386.65	2221.42	13783.7	918.804	574.211	2648.45	1848.36	1018.84	2828.38	925.423	321.106	643.742	111.723	711.228
	PCNI	9.4202	8.35622	8.01813	8.47007	7.71818	8.03877	7.87034	7.80026	8.27364	8.04233	7.70503	7.62949	7.54194	7.80702	7.67053	7.87239	7.75786	8.17901	8.23139	7.5889	8.22807	7.30993	7.14544	6.76127	6.87129	8.1158	6.98215	5.87832	7.17205	7.91274
	NAST	3065	1645	1341	848	571	1439	520	1814	1446	8820	7175	7458	2598	896	8890	2789	1669	1736	4133	5535	471	2721	2521	1296	1670	1687	1373	157	239	1223
	FAIA	0.0740331	0.0482869	0.126503	0.115239	0.158849	0.0995334	0.127012	0.169495	0.043183	0.104113	0.111207	0.110277	0.110421	0.126299	0.116899	0.116427	0.100536	0.118044	0.0632922	0.122378	0.132513	0.0873761	0.123594	0.135616	0.136122	0.118961	0.168018	0.13491	0.146044	0.159096
	NIRR	20569	18482	11051	9454	10776	12057	11326	11095	23205	16257	21125	10821	13793	11139	12930	10853	11844	10993	13360	9467	10858	10505	10247	7387	8242	8689	6936	7933	9119	9425
	RIDF	93.84	80.9467	65.1645	69.4954	67.8384	60.1895	60.3567	58.7777	89.75	90.0749	106.412	73.1566	93.6231	69.8289	72.8252	67.9408	72.4786	61.932	73.9968	61.209	85.633	60.0647	65.2833	58.8017	55.246	64.7165	58.8384	54.01	64.3138	62.2235
	RHET	13.5	14.9	14.4	11.1	15.5	15.2	13.7	13.8	12.7	14.6	15.9	11.8	10.4	10.2	15.9	12.3	12.4	9.5	10.5	10.8	10.2	9.9	11	11.8	14.5	10	11.9	14.9	12.7	13.4
	NLR	1915.86	4297.12	132402	40041.7	46288	65780.7	44760.7	103644	1551.28	101924	58021.8	80632.7	63995.7	31705.6	128935	110451	56181	47703.8	79019.9	67355.5	43798.9	17398.2	76572	48940.7	61245.8	54592.5	37511.7	7695.65	12869.3	116072
	LMP	0.00024323	0.00020676	0.00016159	0.00015941	0.00015471	0.0001816	0.00016601	0.0001701	0.00026849	0.00022743	0.00027092	0.00019692	0.00023019	0.00019478	0.00018617	0.00017498	0.00021098	0.00018649	0.00020736	0.00017723	0.00019559	0.0001917	0.0001906	0.00015583	0.00016847	0.00016276	0.00014262	0.00014326	0.00014939	0.00016546
2016	IPR	77.8	64.6	53.3	55.5	52.2	62.6	50.9	48.1	74.1	56.6	65.6	44.3	69.7	44.6	52.9	43.4	51.4	44.4	74	46.1	51.6	51.6	43.6	43.2	39.9	52.4	42.4	54.5	50.7	54.9
	FOCC	306658	183854	1.17998e+06	904758	586203	1.03531e+06	411279	615654	532551	2.9395e+06	2287947	1.36013e+06	1.02565e+06	683454	1.76664e+06	1.73863e+06	1.2237e+06	1.28532e+06	2.10167e+06	889400	200215	817013	1.89708e+06	792205	914164	895886	598208	179708	161376	771264
	NSPH	243.13	241.04	236.27	208.29	231.97	208.78	241.62	212.77	208.32	236.22	230.05	221.59	250.09	240.6	218.59	242.07	236.26	260.05	279.89	274.12	253.99	237.77	238.17	274.26	257.12	266.58	263.82	281.18	288.06	188.64
	NCPH	73.65	47.02	39.18	31.09	22.91	34.46	33.73	25.59	51.41	44.99	49.31	20.34	34.55	20.47	37.55	31.13	27.04	20.66	37.73	20.24	11.85	21.54	16.24	13.04	7.03	24.75	15.87	14.12	20.54	16.99
	RCTP	19.1997	11.5273	18.8287	11.6837	5.04443	19.5588	11.6916	18.3273	30.2465	17.4676	18.1093	11.1196	18.167	11.7491	17.5267	11.4116	17.8601	17.3775	18.5396	18.6123	20.0095	17.568	10.9816	16.972	4.92626	17.2745	17.4638	4.84842	5.09364	4.95317
	APEM	30	9	64	65	56	80	47	60	6	67	48	32	33	43	58	58	68	42	46	41	19	56	58	30	33	43	43	31	19	74
	DEA	6.17986	4.29114	8.82137	14.6626	39.4359	7.68497	42.3998	67.1602	0.305934	3.84054	3.281	27.4242	9.84315	28.8765	18.5656	23.3439	38.3619	39.9171	4.35847	47.8159	103.233	23.5303	37.2345	36.6346	38.8904	25.2342	26.6156	57.037	35.0494	29.2705
	TOTA	144.5	470.0	7402.0	1744.3	3331.1	2168.5	3105.3	5634.3	122.3	4906.6	2136.7	6867.5	1269.1	2201.6	9797.6	9855.0	4187.8	6097.5	2390.5	3527.3	516.6	1318.7	4267.3	2041.1	3440.6	2171.9	1903.9	458.6	580.5	2552.2
	RPCS	2.77	0.8	1.14	0.6	0.6	0.74	0.7	0.8	0.3	0.6	0.47	0.8	0.52	0.7	0.96	1	0.5	0.85	0.5	0.78	0.53	0.6	0.5	0.58	0.75	0.59	1.78	1.3	0.52	0.61
	RCGT	0.0298952	0.0379361	0.230356	0.184554	0.126164	0.0970397	0.11708	0.125379	0.0425794	0.102382	0.167959	0.193546	0.100458	0.172249	0.202243	0.182678	0.159727	0.0959997	0.124379	0.118652	0.154434	0.0502792	0.196547	0.182879	0.137378	0.119075	0.203649	0.13163	0.0814022	0.0908737
	RDRL	19732	19879	191529	108813	114414	113454	92792	120742	26899	255754	184694	141849	93164	89872	281238	190288	194241	212358	234641	107556	28861	51129	182810	67222	170917	124306	144652	35253	9008	55564
	PAVW	100	100	100	100	83.1	100	100	100	100	100	100	100	100	100	100	100	100	98.6	100	100	100	94.6	100	100	100	100	99.9	100	91.8	100
	CDCE	0	0	6	7	20	0	7	6	0	0	0	6	0	7	0	6	7	7	0	15	2	9	20	20	15	15	20	7	10	23
	NTV	1	5	91	1	0	4	1	1	0	201	506	1	107	4	108	13	1	1	262	1	1	1	3	1	1	1	0	0	1	1
	ECS	12026.7	3034.98	2416.07	680.313	1587.57	2125.12	504.661	299.31	16037.7	5351.93	6846.78	2894.69	2399.31	2288.08	9890.22	4135.32	2741.03	2227.46	17595.1	970.883	525.973	3210.17	2381.21	1518.68	1249.72	1047.54	324.976	441.726	169.225	326.19
	PCNI	9.4241	8.37214	7.88228	8.55843	7.79193	8.01596	7.91805	7.64549	8.64202	8.03816	7.63287	7.50527	7.2705	7.7416	7.79379	7.76525	7.74225	8.24985	8.07902	7.79261	8.12138	7.46235	7.08854	6.76703	6.89958	8.07342	7.19132	6.39067	7.41068	7.78499
	NAST	2919	2085	1400	912	569	1367	691	2110	1463	9806	7610	8783	3787	1601	9034	2838	1984	2014	5513	4718	452	3849	3235	1900	2098	1609	1637	199	337	1256
	FAIA	0.0692315	0.0435256	0.132372	0.125995	0.161548	0.105021	0.15351	0.189663	0.0473208	0.0987401	0.103582	0.113133	0.0960331	0.125807	0.107758	0.108276	0.109698	0.115118	0.053208	0.129113	0.130071	0.0869582	0.123452	0.14766	0.142048	0.123776	0.154951	0.152381	0.160449	0.173266
	NIRR	22310	20076	11919	10082	11609	12881	12123	11832	25520	17606	22866	11720	14999	12138	13954	11697	12725	11930	14512	10359	11843	11549	11203	8090	9020	9396	7457	8664	9852	10183
	RIDF	102.193	95.9583	86.6738	88.5963	85.7789	89.6483	87.8355	87.6991	105.981	99.52	101.171	93.9711	98.1637	92.0625	91.4021	90.9746	94.2699	89.494	94.1775	90.301	91.47	91.1312	88.1297	86.8678	86.5327	88.4962	82.4042	80.1615	83.629	82.6748
	RHET	13.3066	16.6326	15.4221	11.9794	15.6186	16.7174	14.0158	15.5786	13.8634	16.1739	17.72	12.4066	11.2472	9.79262	16.2319	14.1022	12.629	10.1892	11.0392	11.639	9.36757	10.7149	11.5193	12.7567	14.0809	10.2688	12.7501	17.1	16.5193	14.8182
	NLR	1657.67	4124.26	118196	33550.9	42873.6	66542.9	32438	83282.7	1372.23	93780.7	57836.1	75901.9	64212.2	31646.5	113869	98608.3	54751.5	49454.5	77216	66754.6	44768.4	19107.6	78361.3	58216.9	57618.8	49188.9	35934.1	7413.63	12541	111206
	LMP	0.000286875	0.000247135	0.00021464	0.000206373	0.000195219	0.000219017	0.000209462	0.000214354	0.000309087	0.000279692	0.000316531	0.000248772	0.000287164	0.000242009	0.000235542	0.000226018	0.000264868	0.000233876	0.000266788	0.000227417	0.000232993	0.000236066	0.000237793	0.000190358	0.000206683	0.000213117	0.000182095	0.000181722	0.000191982	0.000197219
2017	IPR	79	66	57	57.3	55.2	64.2	54.6	52	75.5	57.5	64.8	49.5	70.5	50.4	56.5	47.3	58.5	48	76.2	49.4	52.7	54.7	47.5	48.4	42.3	55.3	46.7	55.6	52.3	57.5
	FOCC	356820	204693	1.71447e+06	1.06976e+06	985571	1.17439e+06	429755	1083490	582874	3.24841e+06	2776879	1.79959e+06	1.27063e+06	1.54083e+06	2.09662e+06	1.75113e+06	1.42135e+06	1898039	2.40841e+06	1.09349e+06	233372	930677	2.50609e+06	866172	1088486	1.08674e+06	725924	210368	198617	885343
	NSPH	245.37	246.03	240.52	211.4	236.92	213.38	243.75	213	209.64	241.79	235.23	230.09	252.55	248.71	225.3	244.92	238.7	267.22	287.12	284.27	261.19	241.82	241.99	288.88	264.12	270.08	268.69	291.56	290.78	187.08
	NCPH	74.65	46.07	40.26	31.45	24.2	36.24	33.16	27.62	52.56	45.37	52.24	22.32	33.99	22.88	39.78	31.23	27.94	22.18	41.61	21.79	12.34	20.02	17.74	15.66	7.32	25.23	16.76	14.45	23.3	16.56
	RCTP	19.925	12.1661	19.8948	11.395	4.8736	19.3742	12.0463	19.5941	31.3089	17.7682	18.2795	11.5494	18.0196	11.7859	18.236	11.4269	18.3629	18.2251	19.4528	18.0453	19.3171	17.9079	11.5554	17.4981	4.95126	18.5223	18.1284	4.63518	4.42687	5.00466
	APEM	28	19	65	65	56	80	48	59	6	69	51	32	31	43	56	68	66	33	44	41	17	56	60	30	34	43	43	31	19	75
	DEA	5.01219	9.47669	8.73496	14.2928	35.6591	7.29456	38.9785	70.0338	0.288788	3.79303	3.16736	26.8396	10.1632	28.2857	18.7131	22.9989	39.1499	40.553	4.2197	45.3849	95.9343	23.7279	36.911	35.8942	37.8435	23.5201	27.9248	56.7134	35.3657	29.9343
	TOTA	133.5	464.7	7580.6	1376.3	3483.6	2215.1	3284.7	5813.8	121.8	4991.4	2072.3	6312.9	1232.4	2309.6	10144	10038.3	4335.1	6254.8	2410.8	3658.3	569.8	1352.6	4420.3	2181.4	3534.5	2242.5	2018.6	462.4	605.4	2638.8
	RPCS	0.4252	0.7471	1.0721	0.5613	0.5492	0.6132	0.5767	0.6512	0.1477	0.5286	0.2136	0.5872	0.4202	0.4515	0.6699	0.7867	0.415	0.6993	0.4609	0.6401	0.5403	0.4671	0.4378	0.4449	0.6024	0.453	0.54	0.6165	0.5171	0.6491
	RCGT	0.0247853	0.0385535	0.225257	0.184227	0.0985447	0.100991	0.103363	0.125308	0.0430758	0.10562	0.170327	0.195057	0.097441	0.171963	0.203115	0.184183	0.160411	0.0971666	0.125034	0.120159	0.157895	0.0516256	0.196585	0.18428	0.138407	0.11726	0.203321	0.132181	0.0819003	0.0932471
	RDRL	20178	20298	199771	109632	122016	114163	91767	119750	34493	262951	188093	146126	98721	90373	280037	192167	196030	214278	251582	110579	30595	55607	181379	71176	169787	118892	112385	35626	8410	56007
	PAVW	100	100	100	100	99.1	100	100	100	100	100	100	100	100	100	100	100	100	100	100	100	100	100	100	100	100	100	100	100	100	100
	CDCE	0	0	17	10	10	0	3	5	0	0	0	9	7	10	7	13	7	18	0	13	0	0	25	20	33	19	12	7	0	10
	NTV	3	9	146	2	0	7	3	1	0	262	779	6	187	8	243	34	4	3	411	1	1	1	4	1	1	1	0	0	1	1
	ECS	18385.7	2629.41	2441.13	864.3	1725.5	2601.51	538.045	673.708	15342.3	6576.55	6831.28	3299.53	2872.79	2871.04	13893	4407.43	4411.35	2682.65	23191.5	970.984	563.893	3572.16	3687.81	1434.34	1329.41	1213.67	412.581	133.027	249.487	596.974
	PCNI	9.80087	8.50286	8.10641	8.73333	7.71667	8.16079	7.71863	7.78702	8.4538	8.00677	7.92287	7.48521	7.51181	7.88555	7.74063	7.95458	7.66968	8.34536	8.27218	7.90102	8.56174	7.4448	7.29017	7.0975	7.12251	7.83707	7.11248	6.72548	7.25522	7.93028
	NAST	3189	2208	1799	1233	715	1437	796	2283	1775	10501	8120	10359	3966	1598	8931	3952	2671	2958	7958	7681	538	3456	4483	3262	3086	1619	1781	171	470	1427
	FAIA	0.0759539	0.0482431	0.117923	0.127225	0.178305	0.0941157	0.148903	0.17564	0.0604866	0.086453	0.092518	0.109918	0.0955776	0.118891	0.102997	0.111595	0.105088	0.113899	0.050168	0.131784	0.137413	0.080154	0.117672	0.132693	0.118121	0.112845	0.157603	0.152322	0.162	0.132081
	NIRR	24240	21754	12881	10788	12584	13747	12950	12665	27825	19158	24956	12758	16335	13242	15118	12719	13812	12936	15780	11325	12902	12638	12227	8869	9862	10265	8076	9462	10738	11045
	RIDF	115.567	107.831	100.903	101.558	101.052	101.979	100.157	100.081	124.392	114.593	118.231	108.579	114.752	106.85	105.392	105.688	109.44	104.207	110.602	105.195	108.37	105.496	102.173	101.502	100.789	101.551	97.603	94.4494	99.4029	98.6238
	RHET	14.5126	17.7103	16.0347	12.2032	16.8708	16.1811	14.8939	15.8468	13.0786	16.7793	17.1471	12.1195	11.1044	10.8142	16.5382	13.5201	11.9037	10.7035	10.7852	13.6543	10.8496	12.199	12.093	13.0208	16.3019	11.9756	12.653	16.4531	16.782	16.3143
	NLR	1549.22	3562.21	151475	37801.8	70904.4	76068.2	39909.9	146330	1317.34	109697	64852.5	107045	70019.4	44360.8	160092	139866	70064.5	57253.4	83787.9	92846.8	59098.3	22129.1	93205.8	81296.9	78506.6	62364.8	44541.5	11180.7	16282	144561
	LMP	0.000303119	0.000257204	0.000226547	0.000216395	0.000196397	0.000224177	0.000210334	0.000214679	0.000333427	0.000298294	0.000343861	0.000271318	0.000309034	0.000261956	0.000248978	0.000247487	0.000290346	0.000248517	0.00028857	0.000244556	0.000247672	0.000246619	0.000245242	0.000207599	0.00021782	0.000226874	0.000196938	0.000189506	0.000189871	0.000196683
2018	IPR	80.3	67.4	60.7	57.9	58.3	65.8	58.4	56.3	76.8	58.4	64.3	54.4	71.2	56.8	60.3	51.6	65.3	51.9	78.4	52.6	53.8	57.2	51.6	54	44.5	58.2	51	56.5	53.7	60.1
	FOCC	377020	238077	2.11947e+06	1.19483e+06	876328	1.3547e+06	872629	1.06384e+06	617611	3.51178e+06	3.0212e+06	2.1611e+06	1.54778e+06	1.77286e+06	2.34e+06	1.76872e+06	1.59266e+06	2.00162e+06	2.58893e+06	1.34028e+06	255302	1.05943e+06	2.77587e+06	1.05725e+06	1.52386e+06	1.21555e+06	826956	288659	223071	1.38637e+06
	NSPH	247.75	233.37	244.54	212.02	236.77	216.56	245.94	221.64	196.66	244.26	244.45	265.59	249.47	272.63	229.06	262.71	268.13	285.56	290.44	294.45	276.34	263.95	255.31	287.52	278.77	258.94	300.83	279.66	287.98	202.65
	NCPH	65.62	35.89	37.46	26.55	21.19	25.58	28.72	20.58	37.12	34.46	45.54	25.6	31.93	23.63	37.67	29.19	31.92	27.43	35.29	19.97	10.03	17.85	17.02	11.09	10.02	14.89	21.2	14.53	23.23	13.58
	RCTP	20.2182	11.8703	19.7418	11.7106	4.93292	19.7454	11.9819	20.9308	32.7873	18.9554	19.7869	12.121	18.5757	12.5293	18.5692	12.5881	18.4148	17.7801	19.9325	18.6929	21.2654	18.86	11.2677	18.7956	4.96122	18.0562	19.6402	4.71907	5.03861	4.98217
	APEM	41	21	64	77	56	93	57	60	19	96	30	32	31	47	75	58	66	33	56	41	21	63	62	30	33	47	42	27	20	60
	DEA	4.55634	10.5798	11.2974	14.4015	34.9117	13.2646	39.8232	67.9263	0.274914	3.72063	3.13128	25.846	10.4724	27.995	22.5769	23.4668	37.5752	40.9846	4.37814	45.3506	88.2079	25.8066	36.228	36.7798	39.1548	24.2515	28.0873	61.9695	38.2591	30.4317
	TOTA	125.7	348	7706.2	1441.1	3663.7	2243.7	3466	6084.7	94	5017.7	2009.3	6543.8	1228.3	2382	10415.2	10204.5	4424.6	6338.6	2429.9	3750.8	565.8	1428.1	4603.9	2376.7	2693.5	2311.8	2102.8	472.1	621.9	2731.8
	RPCS	0.3971	0.6383	0.7682	0.5485	0.5136	0.6125	0.5804	0.613	0.514	0.5296	0.2218	0.6035	0.3843	0.6295	0.6806	0.6794	0.4164	0.6613	0.4518	0.6139	0.5286	0.4571	0.4135	0.4321	0.5308	0.4619	0.5581	0.5492	0.4562	0.6736
	RCGT	0.023843	0.0375926	0.234461	0.188308	0.124414	0.124897	0.111723	0.13009	0.0453717	0.10924	0.173593	0.195717	0.0979228	0.154195	0.204889	0.192559	0.161463	0.0967752	0.12625	0.126731	0.169996	0.0528269	0.211696	0.123489	0.138822	0.119956	0.189628	0.199019	0.0870913	0.0956072
	RDRL	19649	20739	206532	109231	161655	112953	94677	119373	36760	257907	200106	146884	102319	90190	281181	191463	187782	208932	270803	107965	30662	61069	252983	122967	171871	124468	130145	42981	11743	68209
	PAVW	100	100	100	100	100	100	100	100	100	100	100	100	100	100	100	100	100	100	100	100	100	100	100	100	100	100	100	100	100	100
	CDCE	0	0	16	18	9	0	0	5	0	0	0	3	4	4	4	6	7	16	4	11	2	0	28	22	25	22	20	11	0	10
	NTV	11	11	229	2	0	9	4	1	0	452	1172	8	233	12	367	50	10	4	614	1	1	3	5	1	1	1	0	0	1	1
	ECS	18261.2	3106.01	2556.11	2450.22	1948.59	3638.43	553.126	593.265	17412	8659.91	8846.51	4864.41	3480.96	2817.87	15992.2	5183.95	4051.4	3127.54	27829.9	1168.16	689.495	4186.84	4219.19	1612.09	1443.08	1820.3	506.367	168.044	267.11	850.876
	PCNI	9.5279	8.7482	8.04889	8.5988	7.80482	8.31635	7.82876	7.94351	8.57149	8.08483	7.98859	7.56095	7.53731	7.94701	7.66868	8.06306	7.9509	8.22292	8.2648	8.03334	8.90974	7.42528	7.14809	6.98335	7.24643	8.25406	7.18866	6.7129	7.16442	7.96995
	NAST	3838	2420	3036	1773	1054	1934	1030	2471	2013	12781	12568	12569	6259	3055	10032	6114	4303	3467	11445	6372	596	3295	7066	4028	3970	2049	2930	342	725	1428
	FAIA	0.077099	0.0534004	0.117298	0.135703	0.187099	0.0865051	0.141849	0.178429	0.0562627	0.0854971	0.0839513	0.10725	0.0892898	0.105762	0.098852	0.108604	0.108228	0.123746	0.05784	0.123632	0.134636	0.0807694	0.135039	0.132183	0.138633	0.118208	0.179827	0.162587	0.15437	0.150276
	NIRR	26490	23065	14031	11750	13803	14656	13748	13804	30375	20845	27302	13996	17821	14460	16297	13831	14978	14093	17168	12435	13989	13781	13331	9716	10768	11213	8804	10393	11708	11975
	RIDF	119.341	110.362	101.258	102.405	98.7355	102.015	100.064	99.3454	126.524	117.438	121.898	110.016	117.463	107.84	106.982	107.515	111.567	103.673	112.946	106.297	112.123	105.641	101.107	101.829	101.692	102.202	97.3869	93.1844	97.41	98.9014
	RHET	15.2397	15.3896	15.2555	12.068	16.6055	15.8891	16.3538	14.2991	14.4866	17.8662	14.9842	12.2065	12.1604	11.1592	16.6192	12.3749	13.861	11.3966	12.5259	14.393	10.0887	12.5451	12.4049	14.9735	16.5222	12.1391	11.8913	17.0511	16.856	13.8102
	NLR	1397.06	3586.88	151487	37146.3	68700.2	79083.5	35132.6	118708	1163.93	103503	60179.6	99937.9	68550.4	42982.9	159788	134833	66169.3	55812.3	86111.1	93350.6	57462.2	23639.9	97455.4	76467.8	78375.2	59300.7	44078.8	11953.7	16710	144069
	LMP	0.000317537	0.000278233	0.000238963	0.000243577	0.000205875	0.000237745	0.000216836	0.000220173	0.000356144	0.000313482	0.000379508	0.000286375	0.000324726	0.000273503	0.000263139	0.000269681	0.00030765	0.000248242	0.000305537	0.000258816	0.000265845	0.00026195	0.000256251	0.000220884	0.000228887	0.000253229	0.00020777	0.000194597	0.000207534	0.000209696
2019	IPR	81.5	68.7	64.4	60.7	61.5	67.3	62.3	60.9	78.2	59.2	64	59	71.8	64	64.4	56.2	71.9	56.2	80.5	55.8	54.8	59.4	55.7	59.9	46.6	61.3	55.2	57.4	55	62.7
	FOCC	391947	362060	2.18422e+06	1.27877e+06	1.30986e+06	1.49979e+06	791002	1.2741e+06	672080	3.67924e+06	3.26529e+06	2.25249e+06	1.55675e+06	1.87945e+06	2.41418e+06	1.76115e+06	1.78091e+06	2.03059e+06	2.91931e+06	1.75847e+06	285185	1.20185e+06	3328646	1.15094e+06	2.00288e+06	1.53214e+06	887836	324874	240152	1.19442e+06
	NSPH	249.205	232.443	246.354	216.573	238.516	220.907	247.435	236.126	203.46	244.711	249.579	271.69	261.494	274.058	231.368	269.689	270.845	286.003	286.343	289.472	290.657	269.296	260.464	298.707	289.827	260.633	302.549	288.903	295.525	226.096
	NCPH	65.4	35.19	39.12	26.02	20.18	25.49	27.38	20.26	40.02	31.92	46.08	25.3	33.81	25.47	41.74	30.07	33.61	27.25	38.45	21.5	12.82	20.1	17.67	13.47	8.84	15.2	17.88	15.65	26.07	9.72
	RCTP	20.4096	12.4399	21.3998	12.3139	5.20476	20.9404	12.1755	20.7101	33.0214	19.4981	18.9127	12.1755	18.8569	11.1566	19.1769	12.5579	18.528	20.0653	20.7287	19.3882	18.6284	19.12	12.4638	17.9004	5.31256	18.8795	18.8389	5.13351	4.65458	5.00458
	APEM	51	28	88	83	66	109	60	68	25	122	53	39	61	52	69	111	95	37	112	50	46	66	81	32	37	53	48	33	22	76
	DEA	4.15688	10.562	12.0851	15.5052	34.8449	24.6829	44.5127	69.2459	0.258431	3.84956	3.26786	27.2917	11.0944	29.1967	22.1871	24.1413	37.4225	48.1668	4.9556	43.4793	90.4196	28.8961	38.3352	37.061	40.9881	25.6622	30.5962	63.6789	36.2878	30.848
	TOTA	122.8	359.8	7830.7	1517.6	3866.4	2353.9	3653.7	6359.1	98	5112	1908	6650.5	1237.7	2470.7	10679.8	10357	4515.7	6471.8	2455.8	3840	581.2	1464.7	4682.3	2484.6	2714.4	2331.5	2174	484.2	632.2	2789
	RPCS	0.4372	0.4777	0.6117	0.5115	0.4309	0.4803	0.5302	0.5684	0.4405	0.375	0.2095	0.4826	0.4427	0.5224	0.5277	0.5777	0.4318	0.6013	0.378	0.5207	0.5546	0.3511	0.3393	0.3548	0.4712	0.3822	0.5101	0.5063	0.4416	0.6685
	RCGT	0.0242304	0.037599	0.215787	0.173985	0.115203	0.115298	0.104465	0.120827	0.0374442	0.101212	0.159894	0.179906	0.133885	0.141635	0.187996	0.177977	0.15013	0.133884	0.114624	0.115878	0.1595	0.133222	0.192925	0.115128	0.128487	0.109948	0.17431	0.181761	0.135987	0.135554
	RDRL	26538	26653	211971	107925	157263	105752	102426	115492	38526	280337	251448	143644	116760	93489	282275	182441	187419	203940	309413	113017	32039	61223	266446	125891	192615	121392	128852	42928	13418	70190
	PAVW	100	100	100	100	100	100	100	100	100	100	100	100	100	100	100	100	100	100	100	100	100	100	100	100	100	100	100	100	100	100
	CDCE	0	0	3	4	3	3	3	3	0	9	9	6	8	3	8	18	4	5	9	10	4	6	5	3	15	3	6	12	3	3
	NTV	11	14	359	2	0	11	4	1	0	615	1573	13	318	19	450	75	22	6	798	3	1	3	6	2	1	2	0	0	1	1
	ECS	23235.9	3226.27	2726.32	2136.67	2568.14	4112.04	596.785	599.087	20462.4	9873.81	11482	5569.61	4477.93	2968.47	12882.4	4262.26	4734.43	3444.84	30168.2	1586.5	828.474	4762.88	5367.96	1415.35	1959.58	1994.32	553.533	210.813	243.538	718.787
	PCNI	9.56328	8.82615	8.26842	8.69338	7.87155	8.19876	8.00234	8.09156	8.63042	8.3698	7.979	7.6124	7.59088	8.04415	7.72887	8.08811	7.84707	8.30936	8.25291	8.15152	8.45714	7.65651	7.27704	6.87004	7.25039	8.50684	7.30846	6.5536	7.37487	8.11516
	NAST	3647	2034	2983	1588	998	1881	1006	2471	2174	12106	9733	6922	4374	2738	9235	5092	3581	4243	8823	3460	839	2613	4392	2755	3501	2192	2734	384	759	1188
	FAIA	0.0789154	0.0454227	0.117736	0.132896	0.171485	0.0874782	0.143476	0.175991	0.0639543	0.0821065	0.0740314	0.0996007	0.0870552	0.0970439	0.100187	0.104261	0.103913	0.121811	0.0553641	0.127707	0.135263	0.0803539	0.122574	0.167918	0.16502	0.119643	0.181385	0.173899	0.15168	0.18388
	NIRR	28928	24804	15373	12902	15283	16108	14936	14982	33195	22675	29876	15416	19568	15796	17775	15164	16391	15395	18818	13676	15113	15133	14670	10756	11902	12326	9629	11499	12858	13122
	RIDF	128.312	121.37	108.925	109.392	105.776	108.048	105.802	105.194	135.534	123.936	128.797	117.383	123.122	114.054	114.855	115.606	118.44	110.501	119.221	111.746	117.142	113.8	107.36	107.046	105.836	110.012	104.816	100.041	104.939	105.889
	RHET	15.4678	14.1908	14.764	10.8651	17.0411	14.7155	14.8447	15.275	13.4029	17.5712	13.8884	11.7518	11.6906	11.4054	16.2403	11.8569	14.5407	11.7612	12.6246	14.2433	10.5134	12.0926	12.8632	16.7506	16.2083	12.4402	12.3324	16.6295	15.5644	12.7985
	NLR	1271.22	5438.02	186800	47313.1	90315.3	95343.7	62329.5	170309	993.225	111076	62525.5	106040	67315.8	46142.9	197867	156071	70456.4	64873.3	93221.9	109559	58501.4	24040.6	102391	72958.3	77750.3	66171.9	50705.6	14364	17810.2	167628
	LMP	0.000330512	0.000292572	0.000258605	0.000265712	0.000224234	0.000249436	0.000233287	0.000237002	0.000365222	0.000324037	0.000363098	0.000304139	0.000335157	0.000288487	0.000279693	0.000293004	0.000318557	0.00027233	0.000321681	0.000275081	0.000282293	0.000272383	0.000274154	0.000239926	0.000243388	0.00027969	0.000236244	0.000222004	0.00022762	0.00023235
2020	IPR	82.7	69.9	68	62.3	64.7	68.7	66.4	65.9	79.5	60	63.9	63.2	72.4	71.9	68.8	61.2	78.1	60.7	82.6	58.9	55.7	61.1	59.9	66.1	48.5	64.4	59.3	58.2	56.2	65.5
	FOCC	440119	376892	2.23011e+06	1.31932e+06	1.53862e+06	1.64488e+06	909123	1.49973e+06	697997	3.99007e+06	3.49788e+06	2.37126e+06	1.54888e+06	2.14673e+06	2.63055e+06	1.7648e+06	1.98071e+06	2.14301e+06	3.2234e+06	2.20624e+06	322957	1.29188e+06	3.53546e+06	1.23046e+06	2.22214e+06	1.6953e+06	938821	375296	269378	1.40237e+06
	NSPH	251.1	232.6	250.9	211.9	236.3	219.6	245.7	236.8	207	248.6	253.1	272.7	253.6	269.2	231	271	274.9	288.4	277.8	283.4	283.8	268.3	259.2	299.8	290	259.9	302.3	291.9	292.9	236.5
	NCPH	66.57	35.86	36.11	25.52	21.78	26.26	27.39	22.01	40.65	33.17	48.24	26.53	35.9	27.59	42.03	31.74	34.32	27.73	39.75	20.76	12.66	21.78	18.45	13.39	10.77	16.68	20.03	16.93	27.73	12.19
	RCTP	22.2444	12.8193	21.6622	12.6952	5.30412	21.1764	12.2313	21.3747	33.1622	20.4302	19.7324	12.7179	19.1365	12.6652	20.0323	11.9543	19.6734	19.2277	20.9921	19.6385	19.9866	19.3322	13.1733	20.2155	5.30739	20.0857	19.1505	5.02828	5.97026	5.54701
	APEM	49	28	100	86	66	78	60	75	24	129	59	43	60	52	68	111	102	37	103	50	46	36	79	35	37	53	47	33	22	76
	DEA	3.80087	11.6195	13.2258	17.7271	37.2575	24.8245	52.5795	71.7737	0.257382	3.95455	3.36856	27.6712	11.0112	29.3449	22.8694	26.6782	39.0776	55.7684	5.3846	41.8493	86.7143	33.3224	44.7615	37.2212	47.746	31.9921	31.9696	67.6133	41.8512	33.8478
	TOTA	120.2	365.1	7965.7	1595.3	4056.6	2471.3	3896.9	6775.1	102.1	5213.8	1813.2	6799.5	1260.2	2591	10964.7	10463.7	4626.1	6589	2495.4	3901.4	615.6	1498	4754	2582.4	2786.7	2388	2289.5	491.4	644.1	2929.4
	RPCS	0.44	0.42	0.6	0.48	0.41	0.47	0.47	0.48	0.45	0.39	0.24	0.47	0.47	0.51	0.53	0.6	0.42	0.58	0.42	0.53	0.6	0.36	0.34	0.38	0.46	0.39	0.48	0.5	0.46	0.69
	RCGT	0.0482926	0.0369812	0.179465	0.174362	0.1165	0.147441	0.104132	0.121517	0.0255955	0.101494	0.161225	0.176274	0.131415	0.156694	0.177653	0.179151	0.150137	0.136197	0.107031	0.133355	0.181657	0.136351	0.177	0.120829	0.128889	0.110588	0.176495	0.18329	0.136545	0.137371
	RDRL	25409	21786	212870	101563	159645	105721	90634	106935	38821	271789	229269	138536	117538	90281	293242	181017	175879	202390	314322	116503	32452	60229	245762	122683	189615	115455	128898	43115	17060	68847
	PAVW	100	100	100	100	100	100	100	100	100	100	100	100	100	100	100	100	100	100	100	100	100	100	100	100	100	100	100	100	100	100
	CDCE	0	0	13	9	0	7	9	6	0	12	13	6	6	6	7	13	9	14	10	9	2	6	0	8	13	11	7	3	4	6
	NTV	38	39	500	7	0	9	4	2	21	664	1757	27	441	34	598	135	40	12	1025	10	1	9	21	4	6	16	1	0	1	3
	ECS	25831.8	4342	4402.3	2322.6	2799.9	4326	525.8	687.2	23624.8	13189.1	12124.5	6281.1	5082.2	3294.2	13819.8	4254.2	5078.7	4185.8	30533.8	2116.5	941.7	5810.3	5901.6	1628.1	2324.4	2118.6	543.9	201.6	235.5	731.3
	PCNI	9.59867	8.90411	8.48794	8.78796	7.93828	8.08118	8.17591	8.23962	8.68936	8.65477	7.96941	7.66385	7.64445	8.1413	7.78906	8.11316	7.74324	8.39581	8.24101	8.26971	8.00454	7.88774	7.40598	6.75672	7.25434	8.75962	7.42827	6.39429	7.58533	8.26038
	NAST	4200	1948	4751	2024	1497	2378	1380	3664	2760	13395	11732	7414	5885	3551	11388	5774	3902	4529	11836	3158	1211	2429	4303	2395	3289	2319	3064	633	1049	1454
	FAIA	0.0698872	0.0491282	0.109583	0.1279	0.164623	0.0839401	0.139989	0.167822	0.0584786	0.0797607	0.0758668	0.123674	0.0862809	0.110923	0.0948314	0.110425	0.102915	0.117541	0.0645874	0.146352	0.13616	0.0851582	0.119601	0.178467	0.157747	0.125162	0.186345	0.144761	0.171208	0.20384
	NIRR	30126	25691	16467	13878	16567	17450	16067	16168	34911	24198	31930	16620	20880	16981	18753	16108	16306	16585	20143	14815	16279	16361	15929	11642	12842	13316	10344	12342	13889	14056
	RIDF	129.305	122.141	111.446	111.225	108.655	109.651	107.412	106.607	136.265	125.621	129.945	119.09	124.158	116.348	116.946	117.548	118.883	113.073	120.701	112.808	118.212	115.301	109.219	108.346	107.234	112.94	107.445	102.514	107.49	107.144
	RHET	13.9838	14.8675	14.9697	11.1272	15.8316	15.81	16.0086	13.5995	15.82	16.3726	13.6277	11.074	10.333	10.3289	16.6819	12.3087	15.0306	11.5567	11.4293	13.529	10.7249	11.2557	12.9409	14.2656	15.2825	12.8423	12.4399	17.6913	17.2496	12.4715
	NLR	1165.93	5813.31	186809	51159.6	94647.8	87594.1	67151	166152	971.528	103937	62799	97914.7	68832.1	50279.9	183448	155868	74330.7	65234.2	101610	109369	63593.7	24505.9	102872	63232.5	94995.6	69703.7	59207.9	17270.5	20110.6	158488
	LMP	0.000342689	0.000291872	0.000268495	0.000272444	0.000244519	0.000259306	0.000245124	0.000241555	0.00036897	0.0003272	0.000365546	0.000309345	0.000341225	0.000295462	0.000287677	0.000298936	0.00030896	0.000281539	0.00032903	0.000279421	0.00028731	0.000274101	0.000277904	0.000246717	0.000255609	0.000285889	0.000250225	0.000239047	0.000250051	0.0002393
2021	IPR	83.9	71	73.3	63.9	67.9	70.1	73	75.7	80.8	77.2	84.2	67.4	73	79.8	73.2	91.9	73	65.2	76.6	62	83.1	62.8	64.1	71.1	67.8	67.5	63.4	65.4	57.4	68.3
	FOCC	471875	325076	2.30035e+06	1.47604e+06	1.57783e+06	1.74355e+06	846889	1.166e+06	713202	4.15888e+06	3.71475e+06	2.52582e+06	1.68341e+06	2.3387e+06	2.74911e+06	2.0095e+06	2.18427e+06	2.35226e+06	3.4835e+06	2.43051e+06	361365	1.4153e+06	3.74802e+06	1346113	2.37132e+06	1.79568e+06	1042649	369996	293839	1.54042e+06
	NSPH	267.6	246.5	246.1	236.6	238.2	231.5	243.7	229.6	208.2	250.3	251.9	278.9	267.2	276.4	239.1	280.6	275.3	292.9	293.9	285.4	296	260.8	266	312.8	301.3	266.1	303.4	296.6	287.1	241.3
	NCPH	67.74	36.53	33.1	25.02	23.38	27.03	27.4	23.76	41.28	34.42	50.4	27.76	37.99	29.71	42.32	33.41	35.03	28.21	41.05	20.02	12.5	23.46	19.23	13.31	12.7	18.16	22.18	18.21	29.39	14.66
	RCTP	21.8213	12.5595	21.1265	12.6408	5.28976	21.0672	12.9048	21.7769	35.4409	21.1544	19.6638	13.3682	19.4605	12.8086	20.1527	12.5046	19.6059	20.0114	21.5724	20.9244	18.6269	20.7367	13.4364	19.8782	5.12846	20.4877	20.5609	5.01972	5.23384	4.93689
	APEM	50	28	101	86	66	79	63	75	24	172	59	43	61	52	69	115	102	37	104	50	46	36	79	35	39	53	47	33	22	76
	DEA	3.73788	11.3806	13.5595	19.6935	38.6343	18.487	50.8826	69.5025	0.199024	4.03656	3.37778	28.622	11.2959	30.4452	25.7864	28.4236	42.7956	54.6706	5.40669	45.8434	92.056	34.9815	43.3898	38.2092	49.5095	33.4798	37.0257	67.1088	45.1979	37.2551
	TOTA	121.2	372.5	8096.8	1654.2	4239.4	2552.6	4149.2	6912.1	102.7	5148.2	1773.7	6924.3	1270.5	2695.4	11186.1	10650.2	4731.5	6676.4	2524.5	3886.3	630.8	1532.5	4833.9	2705.4	2838.9	2431.2	2384.8	493.3	653.8	2995.9
	RPCS	0.3935	0.206	0.4201	0.36	0.3211	0.3927	0.3404	0.364	0.3798	0.2916	0.2384	0.3392	0.3499	0.3573	0.4274	0.4292	0.3335	0.4184	0.3091	0.3941	0.4225	0.3018	0.2824	0.2903	0.3559	0.27	0.3866	0.3014	0.366	0.6485
	RCGT	0.0473441	0.036209	0.150164	0.176901	0.116396	0.149929	0.10793	0.124321	0.0194532	0.113632	0.149874	0.17462	0.132803	0.158438	0.167097	0.171928	0.140965	0.135216	0.119128	0.13671	0.164116	0.141792	0.17391	0.126018	0.129186	0.122209	0.180302	0.185581	0.115046	0.13703
	RDRL	27653	22155	214150	98449	152126	107278	92505	95094	36541	269292	255806	136168	117553	89568	288481	204378	174019	210939	321640	116786	32155	59852	226372	136763	194296	116782	131918	47129	22017	68227
	PAVW	100	100	100	100	100	100	100	100	100	100	100	100	100	100	100	100	100	100	100	100	100	100	100	100	100	100	100	100	100	100
	CDCE	0	0	11	7	6	6	4	5	0	11	12	9	6	6	9	10	6	11	7	8	1	4	15	8	12	11	7	4	2	8
	NTV	127	52	638	10	0	17	4	3	78	745	2203	39	571	57	801	188	54	17	1322	17	1	13	22	4	8	26	2	0	1	3
	ECS	31239.8	5403.41	3790.82	3420.83	3145.51	4785.7	587.119	801.729	29122.5	13386.1	14913.5	7461.89	6397.19	3807.72	17145.5	5088.33	6126.92	5065.79	37886	2616.56	1250.12	6723.44	7364.39	1746.6	2461.72	3048.62	771.095	665.171	317.202	917.676
	PCNI	9.63405	8.98207	8.70747	8.88255	8.00501	7.9636	8.34949	8.38768	8.74829	8.93974	7.95981	7.7153	7.69802	8.23844	7.84925	8.13821	7.63941	8.48225	8.22911	8.38789	7.55195	8.11898	7.53493	6.64341	7.2583	9.0124	7.54807	6.23499	7.79579	8.40559
	NAST	5084	1951	5828	2229	2158	3609	1878	4770	3545	15494	12525	8729	5313	4245	14867	7421	4616	5186	16651	4052	2062	3182	5422	2596	4608	3029	3979	701	1367	2372
	FAIA	0.0690995	0.0469493	0.104517	0.101896	0.15628	0.069642	0.125058	0.170228	0.0540597	0.0758437	0.0722015	0.124166	0.070438	0.112446	0.0876749	0.10376	0.106086	0.113988	0.0608028	0.130508	0.132253	0.0840238	0.118593	0.130722	0.138633	0.11439	0.182772	0.135372	0.16974	0.158
	NIRR	33303	27955	18179	15308	18337	19217	17642	17889	38521	26791	35247	18372	23229	18684	20794	17533	18259	18295	22306	16363	18076	18100	17575	12856	14197	14745	11433	13604	15337	15575
	RIDF	130.903	124.56	113.016	114.191	112.456	112.586	110.116	109.846	138.828	127.767	131.145	122.284	126.966	119.181	120.018	119.731	121.499	115.07	123.167	115.208	120.655	117.213	111.602	110.898	109.596	115.545	110.434	104.801	110.972	111.041
	RHET	14.3713	14.1013	15.1786	11.5906	16.6065	15.3	14.342	15.0253	17.5473	14.8665	13.1653	11.0649	11.5716	10.8497	16.9806	11.5084	15.2197	11.3329	11.1079	14.1395	11.2234	11.4441	12.9847	14.5982	14.8164	12.5931	12.5102	16.9554	17.3209	12.9284
	NLR	1165.93	5813.31	186809	51159.6	94647.8	87594.1	67151	166152	971.528	103937	62799	97914.7	68832.1	50279.9	183448	155868	74330.7	65234.2	101610	109369	63593.7	24505.9	102872	63232.5	94995.6	69703.7	59207.9	17270.5	20110.6	158488
	LMP	0.0350127	0.0288262	0.0257103	0.0259275	0.0231545	0.0252484	0.0236064	0.0240556	0.0367667	0.0319385	0.0364262	0.0300217	0.0329866	0.028759	0.0279927	0.0284784	0.0305148	0.0267289	0.0325199	0.0263987	0.028105	0.0259214	0.0264749	0.0226475	0.0237123	0.0271872	0.0230326	0.0217133	0.023289	0.0230212

## Sheet: Sheet2
北京	BJ	TJ	HB	SX	NM	LN	JL	HLJ	SH	JS	ZJ	AH	FJ	JX	SD	HA	HB	HN	GD	GX	HI	CQ	SC	GZ	YN	SN	GS	QH	NX	XJ
天津
河北
山西
内蒙古
辽宁
吉林
黑龙江
上海
江苏
浙江
安徽
福建
江西
山东
河南
湖北
湖南
广东
广西
海南
重庆
四川
贵州
云南
陕西
甘肃
青海
宁夏
新疆
北京	BJ
天津	TJ
河北	HB
山西	SX
内蒙古	NM
辽宁	LN
吉林	JL
黑龙江	HLJ
上海	SH
江苏	JS
浙江	ZJ
安徽	AH
福建	FJ
江西	JX
山东	SD
河南	HA
湖北	HB
湖南	HN
广东	GD
广西	GX
海南	HI
重庆	CQ
四川	SC
贵州	GZ
云南	YN
陕西	SN
甘肃	GS
青海	QH
宁夏	NX
新疆	XJ
